# Supplementary material for: Fatty Acid Profile in the Liver of Mice with Early- and Late-Onset Forms of Huntington’s Disease
Source: Int J Mol Sci. 2025 Jul 28;26(15):7304. doi: 10.3390/ijms26157304 (PMC12347809; doi:10.3390/ijms26157304)
Supplement: Supplementary file 1 [file ijms-26-07304-s001.zip]

Archive with 1 entries (1 files):
- ijms-3734240-supplementary.pdf
